# Supplementary material for: Changes of intestinal flora in patients with systemic lupus erythematosus in northeast China
Source: PLoS One. 2019 Mar 14;14(3):e0213063. doi: 10.1371/journal.pone.0213063 (PMC6417672; doi:10.1371/journal.pone.0213063)
Supplement: S1 Table — (XLS) [file pone.0213063.s001.xls]

## Sheet: 组间T检验数据表
Estimators	CON-Mean	CON-Sd	SLE-Mean	SLE-Sd	Pvalue	Qvalue
sobs	96.25	13.772	78.571	29.935	0.04271	0.2136
shannon	2.3653	0.47412	2.1349	0.60087	0.2506	0.4594
simpson	0.213	0.1137	0.23185	0.13299	0.6787	0.8041
ace	108.94	12.649	98.608	28.023	0.194	0.4594
chao	115.01	21.615	96.833	33.681	0.08558	0.2853
coverage	0.99959	8.8338e-05	0.99958	0.00011044	0.7237	0.8041
heip	0.10989	0.043801	0.11153	0.043858	0.9192	0.9192
shannoneven	0.51735	0.093829	0.49358	0.10893	0.526	0.7514
simpsoneven	0.062569	0.028432	0.074629	0.030966	0.2756	0.4594
pd	14.154	1.9189	11.744	3.506	0.02455	0.2136
