# Supplementary material for: Changes of intestinal flora in patients with systemic lupus erythematosus in northeast China
Source: PLoS One. 2019 Mar 14;14(3):e0213063. doi: 10.1371/journal.pone.0213063 (PMC6417672; doi:10.1371/journal.pone.0213063)
Supplement: S2 Table — (XLS) [file pone.0213063.s002.xls]

## Sheet: Pcoa结果表
	PC1	PC2	PC3	PC4	PC5	PC6	PC7	PC8	PC9	PC10	PC11	PC12	PC13	PC14	PC15	PC16	PC17	PC18	PC19	PC20
21	0.153	0.0035	0.0778	-0.0591	0.0549	0.1148	-0.0843	-0.0426	-0.0466	0.0933	-0.0127	0.0125	0.0269	0.0045	0.0832	0.0495	-0.0121	0.0389	-0.009	0.0008
22	-0.3897	0.0137	0.0211	-0.2063	0.0687	-0.093	-0.0372	0.0497	0.0249	0.039	-0.0274	0.0329	0.0164	-0.0298	-0.009	0.0368	0.0095	-0.0006	-0.0103	-0.0034
23	0.1188	-0.1432	-0.0416	0.1255	0.044	0.1002	0.0251	0.112	0.0704	0.1124	-0.051	0.0939	-0.0146	0.0214	-0.0483	-0.024	-0.037	-0.018	0.004	-0.0023
24	0.1728	-0.2624	-0.3753	-0.3537	-0.1048	0.0207	0.0603	-0.0464	0.0156	0.0154	0.0278	0.0104	-0.0178	-0.0038	-0.0054	0.0038	-0.0073	0.0041	0.0034	0.0004
25	0.0105	-0.0808	0.169	-0.0302	0.1451	0.0462	0.0311	-0.0004	-0.044	0.0081	0.0132	0.0759	-0.0236	0.0294	-0.0171	-0.0286	0.0455	0.0173	0.0097	0.001
28	-0.1609	-0.0425	0.1423	-0.059	-0.1558	-0.0362	0.0178	-0.0074	0.0044	-0.0079	0.0478	-0.0046	-0.002	0.1194	-0.0235	0.0057	-0.0029	0.0216	0.0167	-0.0011
30	-0.1066	-0.1077	0.2018	-0.0858	-0.0017	0.0919	0.1142	-0.0418	0.0321	-0.0173	-0.0563	-0.0739	-0.03	-0.0318	-0.0347	0.0086	0.0079	-0.0047	-0.0169	0.0007
32	-0.4057	-0.0233	-0.178	0.1262	0.0494	-0.0101	-0.0608	-0.0377	0.072	0.0041	-0.0211	0.0185	-0.029	-0.0048	0.0313	0.0251	0.0138	0.0034	-0.0026	0.0014
33	-0.1885	0.1187	0.0384	-0.0574	0.0363	-0.0373	-0.0015	0.0367	-0.0716	0.0038	-0.001	-0.0344	-0.0616	0.0171	0.0602	-0.0166	-0.0233	-0.0415	0.0179	-0.0023
34	-0.1897	0.0524	0.0919	-0.056	-0.0865	-0.033	0.0303	0.0538	-0.05	-0.0214	0.0515	0.0308	-0.0285	-0.0178	0.0083	0.0041	-0.0208	-0.0251	-0.0372	-0.0006
35	0.0942	0.0807	-0.026	0.0536	0.0423	0.0125	-0.0053	0.1114	-0.0004	0.0805	0.094	-0.0613	-0.0021	0.0133	-0.0069	0.0507	0.0431	-0.0102	0.0003	0.0018
36	-0.1014	0.0226	0.1331	-0.014	0.0071	-0.0036	0.0338	-0.007	-0.0875	0.0692	0.0127	-0.0137	0.0587	-0.0433	-0.0329	-0.0036	-0.0625	0.0201	0.009	-0.0001
37	-0.4364	-0.1174	-0.226	0.0994	0.0888	-0.011	-0.0654	-0.0278	-0.0031	-0.0435	-0.0123	-0.0261	0.0571	0.0071	-0.0307	-0.014	0.0064	0.0173	-0.0036	0.0008
39	-0.1216	-0.0191	0.0086	0.167	-0.0862	0.0691	0.046	-0.0593	-0.0177	-0.0237	0.0285	-0.0635	-0.0123	-0.064	-0.0302	0.0231	-0.012	0.014	0.0199	-0.0023
40	-0.2559	-0.2045	-0.0039	0.1769	-0.0738	0.0177	-0.0031	-0.1071	-0.0287	0.0158	-0.0148	-0.0095	-0.0199	0.0634	0.0321	-0.0057	-0.0124	-0.0164	-0.0112	0
51	0.2006	-0.2447	0.1423	0.1011	-0.2274	-0.136	-0.0223	0.0722	0.0125	0.0085	-0.0464	0.0285	0.0413	-0.0379	0.0338	-0.0041	0.04	0.0089	0.0005	0.0009
53	0.0841	0.1993	0.0091	-0.0327	-0.0034	-0.0259	0.0081	-0.0446	-0.0054	-0.0472	-0.0339	0.044	0.0353	0.0208	-0.0355	0.0831	-0.0004	-0.0321	0.0196	0.0083
54	0.0722	0.0743	-0.0339	0.0333	-0.0123	0.0848	0.0537	-0.1198	0.0361	0.0746	0.0934	0.0046	0.0222	-0.0418	0.0295	-0.0489	0.0331	-0.0272	0.0096	0.0017
55	0.3483	-0.2993	0.0219	-0.0097	0.1691	-0.058	-0.0151	-0.031	-0.0938	-0.1022	-0.0035	-0.0011	-0.0166	-0.0066	0.0189	-0.0045	-0.0076	-0.0013	0.0092	-0.001
56	0.1829	-0.2218	0.1766	-0.0025	0.1173	-0.0814	-0.0682	-0.001	0.1391	-0.0345	0.091	-0.0458	0.0194	0	-0.0138	0.0053	-0.0187	-0.0152	-0.0083	-0.0001
57	0.1637	0.1315	0.0262	-0.0859	-0.0763	0.137	-0.2337	-0.0407	-0.041	-0.0359	-0.0226	-0.0104	0.0491	0.014	-0.0371	-0.0431	0.0089	-0.0237	-0.013	-0.0006
58	0.3242	0.0654	-0.0441	0.0893	0.0178	-0.1043	0.0593	-0.1194	-0.0205	0.0435	-0.1034	0.0039	-0.0194	-0.004	-0.0167	0.0158	0.0096	-0.0171	-0.0104	-0.0003
61	-0.2994	0.0507	0.0519	-0.1171	0.0055	-0.0747	-0.0267	0.0526	0.0089	0.0073	-0.0521	-0.0042	0.0115	-0.0368	0.0134	-0.0569	0.0163	-0.0048	0.0245	0.0028
63	-0.012	0.0686	-0.0673	0.1096	-0.0429	0.0487	0.0114	0.0412	-0.0311	-0.1087	0.0766	0.1301	-0.0132	-0.0422	0.0037	0.0114	-0.009	0.0066	-0.003	0.0002
64	0.1974	0.2319	-0.0538	0.0206	0.0044	-0.0913	0.0322	-0.0064	0.1074	-0.0231	-0.002	-0.0098	0.031	0.0161	0.0427	-0.0339	-0.0526	0.0143	-0.0017	0.0046
65	0.1074	0.2487	-0.0195	-0.0074	0.0176	-0.0451	0.0514	-0.0548	0.0375	-0.0277	-0.0018	0.0161	0.0325	0.0138	0.0024	0.0056	0.0189	0.0074	0.0023	-0.0165
66	0.1777	0.0212	-0.2404	0.0944	0.0184	-0.0459	0.0539	0.148	-0.1017	0.01	-0.0003	-0.0739	0.0378	0.0219	-0.0094	-0.0134	0.0076	-0.0025	-0.0093	-0.0003
67	0.2115	0.1196	-0.0429	0.0247	-0.0531	-0.0172	-0.1705	0.0327	0.0285	0.0096	-0.0134	-0.0355	-0.1213	-0.0257	-0.0247	0.0045	-0.0071	0.0245	0.0089	-0.001
68	0.016	0.2275	0.0186	-0.0174	0.0388	-0.0501	0.078	-0.0319	-0.013	-0.0031	0.0105	0.0036	-0.0398	0.0161	-0.0257	-0.0426	0.0183	0.0372	-0.0212	0.0062
70	0.0326	0.0364	0.0221	-0.0275	-0.0015	0.2105	0.0874	0.1167	0.0667	-0.0991	-0.0711	-0.0378	0.0122	0.0122	0.042	0.0068	0.0068	0.0045	0.0022	0.0002
