# Supplementary material for: Changes of intestinal flora in patients with systemic lupus erythematosus in northeast China
Source: PLoS One. 2019 Mar 14;14(3):e0213063. doi: 10.1371/journal.pone.0213063 (PMC6417672; doi:10.1371/journal.pone.0213063)
Supplement: S3 Table — (XLS) [file pone.0213063.s003.xls]

## Sheet: PLSDA相关表
	comp1	comp2
21	-5.3282	0.6831
22	-3.3807	-0.714
23	-1.8437	0.0855
24	-5.3952	2.5416
25	-2.3664	0.7498
28	-2.2456	-2.1048
30	-2.4602	0.3678
32	0.0987	3.9998
33	1.9744	3.2886
34	3.8897	-1.8745
35	1.8946	2.0673
36	4.7113	-2.5246
37	1.2641	5.5842
39	2.6233	1.8991
40	0.2782	4.6489
51	-4.2892	-1.0441
53	-3.116	-5.577
54	-0.583	-3.2896
55	-3.997	-0.2242
56	-2.333	0.4259
57	-3.8445	-5.7195
58	-2.5339	-3.2852
61	1.6457	1.7754
63	6.5982	-4.4078
64	3.1508	0.1732
65	4.7363	-0.9836
66	1.6503	3.0836
67	5.3931	-4.1486
68	3.5378	0.1354
70	0.2702	4.3886
