# Supplementary material for: Changes of intestinal flora in patients with systemic lupus erythematosus in northeast China
Source: PLoS One. 2019 Mar 14;14(3):e0213063. doi: 10.1371/journal.pone.0213063 (PMC6417672; doi:10.1371/journal.pone.0213063)
Supplement: S4 Table — (XLS) [file pone.0213063.s004.xls]

## Sheet: 网络节点属性表
node name	degree	clustering
g__Ruminococcaceae_NK4A214_group	26	0.390769
g__Roseburia	11	0.454545
g__Prevotella_7	12	0.409091
g__Phocaeicola	10	0.755556
g__Ruminococcaceae_UCG-002	20	0.510526
g__Ruminococcaceae_UCG-003	18	0.457516
g__Peptostreptococcus	3	0
g__Bifidobacterium	19	0.625731
g__Alloscardovia	2	0
g__unclassified_f__Streptococcaceae	6	0.133333
g__Porphyromonas	7	0.333333
g__norank_f__Ruminococcaceae	19	0.345029
g__Parabacteroides	4	0.333333
g__Blautia	26	0.486154
g__[Eubacterium]_fissicatena_group	15	0.47619
g__Solobacterium	8	0.607143
g__Anaerotruncus	19	0.421053
g__Alistipes	11	0.309091
g__norank_p__Parcubacteria	10	0.755556
g__Aggregatibacter	8	0.25
g__norank_f__Clostridiales_vadinBB60_group	6	0.133333
g__Bacteroides	2	0
g__Prevotella_9	2	0
g__CL500-29_marine_group	7	0.809524
g__Chryseobacterium	8	0.321429
g__Clostridium_sensu_stricto_13	3	0.333333
g__Dorea	19	0.654971
g__Cloacibacillus	3	0
g__Brevibacterium	4	0.166667
g__Erysipelotrichaceae_UCG-003	17	0.720588
g__Adlercreutzia	6	0.666667
g__Oxalobacter	8	0.5
g__[Eubacterium]_xylanophilum_group	10	0.533333
g__Pseudarcicella	9	0.444444
g__Morganella	4	0.166667
g__Lachnospiraceae_FCS020_group	19	0.54386
g__Alloprevotella	3	0.333333
g__Prevotella_2	3	0.333333
g__Coprobacter	8	0.357143
g__Psychrobacter	8	0.428571
g__Family_XIII_AD3011_group	19	0.350877
g__Anaerofilum	5	0.4
g__Gordonibacter	7	0.190476
g__Ruminococcus_2	20	0.4
g__norank_o__Bacteroidales	6	1
g__Candidatus_Kuenenia	4	0.166667
g__Rhodococcus	3	0.333333
g__Ruminococcus_1	22	0.419913
g__unclassified_f__Peptostreptococcaceae	10	0.333333
g__Eikenella	2	0
g__unclassified_o__Lactobacillales	3	0.333333
g__Hungatella	3	0.333333
g__Coprococcus_3	13	0.269231
g__Coprococcus_2	8	0.964286
g__Mitsuokella	3	0
g__Flavonifractor	4	0.333333
g__Enterobacter	6	0.466667
g__Veillonella	5	0.5
g__Citrobacter	3	0.333333
g__Peptoclostridium	3	0.333333
g__Clostridium_sensu_stricto_1	2	1
g__Ruminococcaceae_UCG-005	30	0.4
g__Akkermansia	4	0.333333
g__[Eubacterium]_ventriosum_group	15	0.438095
g__Sellimonas	5	0.4
g__Peptoniphilus	10	0.266667
g__Ruminococcaceae_UCG-004	6	0.533333
g__Ruminococcaceae_UCG-008	2	0
g__Lawsonella	1	0
g__Campylobacter	5	0.5
g__Flavobacterium	4	0
g__Ruminococcaceae_UCG-013	32	0.300403
g__Faecalibacterium	22	0.385281
g__Erysipelatoclostridium	4	0.333333
g__norank_f__Coriobacteriaceae	12	0.424242
g__Achromobacter	10	0.6
g__Pseudomonas	1	0
g__Ruminococcaceae_UCG-009	11	0.654545
g__norank_f__Peptococcaceae	12	0.257576
g__Odoribacter	20	0.263158
g__Synechococcus	8	0.357143
g__Senegalimassilia	6	0.6
g__Hydrogenoanaerobacterium	5	0.5
g__Eubacterium	3	1
g__Butyricicoccus	16	0.708333
g__norank_o__Mollicutes_RF9	15	0.485714
g__Lachnospiraceae_NK4A136_group	22	0.480519
g__Weissella	4	0.333333
g__Streptococcus	5	0.3
g__Desulfovibrio	17	0.529412
g__Lachnospiraceae_NC2004_group	13	0.487179
g__Lachnospiraceae_ND3007_group	19	0.54386
g__Escherichia-Shigella	1	0
g__Anaerostipes	20	0.636842
g__[Clostridium]_innocuum_group	5	0.2
g__Holdemanella	2	0
g__unclassified_f__Lachnospiraceae	25	0.51
g__unclassified_k__norank	4	0.5
g__Ezakiella	6	0.6
g__Catenibacterium	9	0.5
g__Prevotellaceae_Ga6A1_group	3	0.666667
g__Pyramidobacter	6	0.333333
g__[Eubacterium]_ruminantium_group	1	0
g__Ruminiclostridium_6	19	0.356725
g__Ruminiclostridium_5	23	0.332016
g__Ruminiclostridium_9	13	0.602564
g__Oribacterium	3	0.333333
g__Eisenbergiella	11	0.472727
g__Turicibacter	1	0
g__Abiotrophia	9	0.583333
g__Staphylococcus	1	0
g__Holdemania	21	0.404762
g__Anaerofustis	6	0.333333
g__[Eubacterium]_nodatum_group	6	0.133333
g__unclassified_f__Sporichthyaceae	2	1
g__Bacillus	2	1
g__Candidatus_Soleaferrea	9	0.194444
g__Marvinbryantia	28	0.396825
g__Christensenella	5	0.3
g__unclassified_f__Enterobacteriaceae	5	0.5
g__Anaerococcus	2	0
g__norank_f__Lachnospiraceae	7	0.47619
g__unclassified_o__Bacteroidales	2	0
g__Hafnia-Obesumbacterium	1	0
g__Catabacter	10	0.133333
g__Acetanaerobacterium	3	0.333333
g__[Eubacterium]_brachy_group	4	0
g__norank_f__Prevotellaceae	8	0.642857
g__norank_f__Christensenellaceae	15	0.32381
g__norank_f__Bacteroidales_S24-7_group	1	0
g__Defluviitaleaceae_UCG-011	15	0.247619
g__Howardella	3	1
g__unclassified_f__Comamonadaceae	6	0.466667
g__Tyzzerella	5	0
g__Prevotella_6	1	0
g__Fusobacterium	1	0
g__Allisonella	1	0
g__norank_f__TM146	5	0.1
g__norank_f__Rhodospirillaceae	8	0.285714
g__Scardovia	2	0
g__unclassified_f__Ruminococcaceae	24	0.474638
g__[Eubacterium]_rectale_group	24	0.496377
g__Fusicatenibacter	19	0.678363
g__Barnesiella	4	0.333333
g__Ruminococcaceae_UCG-014	13	0.705128
g__Ruminococcaceae_UCG-010	12	0.545455
g__Megamonas	3	0
g__Leuconostoc	7	0.190476
g__Enterococcus	3	0.333333
g__[Eubacterium]_hallii_group	26	0.467692
g__norank_o__Gastranaerophilales	10	0.288889
g__Sutterella	7	0.190476
g__Christensenellaceae_R-7_group	36	0.290476
g__Rothia	6	0.2
g__Proteus	11	0.218182
g__norank_f__Flavobacteriaceae	4	0.166667
g__Papillibacter	1	0
g__Lactonifactor	6	0.0666667
g__Cellulosilyticum	3	0
g__Haemophilus	2	1
g__Brevundimonas	4	0.333333
g__unclassified_p__Firmicutes	4	0.166667
g__hgcI_clade	9	0.666667
g__[Ruminococcus]_gnavus_group	1	0
g__Dielma	5	0.6
g__Treponema_2	10	0.755556
g__Mogibacterium	4	0.5
g__Prevotella	4	0.833333
g__Intestinibacter	4	0.333333
g__Dinghuibacter	3	0
g__Prevotellaceae_NK3B31_group	6	1
g__[Eubacterium]_eligens_group	3	0.333333
g__Sarcina	2	1
g__Lachnospiraceae_UCG-010	13	0.512821
g__Butyricimonas	10	0.4
g__Subdoligranulum	24	0.507246
g__Slackia	1	0
g__Collinsella	21	0.457143
g__[Ruminococcus]_torques_group	4	0.5
g__Corynebacterium_1	10	0.755556
g__Vagococcus	5	0.1
g__unclassified_o__Clostridiales	1	0
g__Paracoccus	8	0.571429
g__Actinomyces	7	0.190476
g__Intestinimonas	6	0.466667
g__Comamonas	4	0.333333
g__Family_XIII_UCG-001	12	0.454545
g__Moryella	21	0.395238
g__Caproiciproducens	6	0.666667
g__Propionibacterium	10	0.755556
g__Tyzzerella_4	1	0
g__Coprococcus_1	33	0.373106
g__Eggerthella	13	0.141026
g__Coprobacillus	6	0.333333
g__Lactococcus	4	0.333333
g__Leptotrichia	2	0
g__Selenomonas_3	1	0
g__Oscillibacter	1	0
g__Peptococcus	16	0.375
g__Erysipelotrichaceae_UCG-004	6	1
g__[Eubacterium]_coprostanoligenes_group	16	0.641667
g__Atopobium	4	0.5
g__Phascolarctobacterium	2	0
g__Bilophila	1	0
g__Granulicatella	1	0
g__Lachnospiraceae_UCG-004	3	0
g__Lachnospira	1	0
g__unclassified_o__Selenomonadales	3	0.666667
g__Tyzzerella_3	2	1
g__Lachnospiraceae_UCG-003	3	0.333333
g__Olsenella	8	0.75
g__Lachnospiraceae_UCG-001	25	0.366667
