# Supplementary material for: Changes of intestinal flora in patients with systemic lupus erythematosus in northeast China
Source: PLoS One. 2019 Mar 14;14(3):e0213063. doi: 10.1371/journal.pone.0213063 (PMC6417672; doi:10.1371/journal.pone.0213063)
Supplement: S5 Table — (XLS) [file pone.0213063.s005.xls]

## Sheet: 两组差异检验统计表
Species name	CON-Mean(%)	CON-Sd(%)	SLE-Mean(%)	SLE-Sd(%)	Pvalue	Corrected pvalue	Lower ci	Upper ci	Effectsize
p__Proteobacteria	3.647	4.75	18.23	19.8	0.01741	0.2437	-26.19	-2.975	-14.58
f__Ruminococcaceae	17.66	11.6	7.448	7.69	0.007965	0.5037	2.909	17.52	10.21
f__Enterobacteriaceae	2.203	3.785	16.99	20.08	0.01698	0.5037	-26.49	-3.084	-14.79
f__Prevotellaceae	16.15	26.09	1.538	3.477	0.04179	0.5037	0.6167	28.61	14.61
f__Family_XI_o__Clostridiales	0.01791	0.02966	0.0008272	0.002103	0.03621	0.5037	0.001248	0.03292	0.01708
g__Prevotella_9	13.78	22.43	1.204	2.752	0.04142	0.5398	0.5563	24.6	12.58
g__Roseburia	2.185	2.363	0.6392	0.8105	0.02385	0.5398	0.2284	2.863	1.546
g__Streptococcus	0.08939	0.1352	1.73	2.644	0.03731	0.5398	-3.168	-0.113	-1.641
g__Ruminococcaceae_UCG-003	0.2834	0.3849	0.05687	0.1169	0.03796	0.5398	0.01406	0.439	0.2265
g__Ruminococcaceae_NK4A214_group	0.3116	0.422	0.01923	0.03179	0.0144	0.5398	0.06703	0.5177	0.2924
g__Paraprevotella	0.2696	0.4476	0.007652	0.01833	0.03352	0.5398	0.02329	0.5006	0.2619
g__Ruminococcaceae_UCG-013	0.1028	0.07334	0.04157	0.07311	0.03027	0.5398	0.006298	0.1162	0.06123
g__Ezakiella	0.01411	0.02311	0.0006204	0.001676	0.03409	0.5398	0.001151	0.02583	0.01349
g__Porphyromonas	0.0105	0.01532	0.001034	0.003132	0.02778	0.5398	0.001173	0.01776	0.009466
