# Supplementary material for: Changes of intestinal flora in patients with systemic lupus erythematosus in northeast China
Source: PLoS One. 2019 Mar 14;14(3):e0213063. doi: 10.1371/journal.pone.0213063 (PMC6417672; doi:10.1371/journal.pone.0213063)
Supplement: S6 Table — (XLS) [file pone.0213063.s006.xls]

## Sheet: OTU表
Domain	Kingdom	Phylum	Class	Order	Family	Genus	21	22	23	24	25	28	30	32	33	34	35	36	37	39	40	51	53	54	55	56	57	58	61	63	64	65	66	67	68	70	SUM
d__Bacteria	k__norank	p__Firmicutes	c__Clostridia	o__Clostridiales	f__Family_XI_o__Clostridiales	g__Ezakiella	0	2	0	0	0	0	0	0	0	20	0	14	0	0	0	0	1	0	0	0	0	0	0	22	8	0	0	18	0	0	85
d__Bacteria	k__norank	p__Firmicutes	c__Clostridia	o__Clostridiales	f__Lachnospiraceae	g__Roseburia	243	0	795	4	149	3	0	320	66	734	405	3131	337	2387	305	7	594	845	1	455	186	233	96	2184	840	748	906	395	586	485	17440
d__Bacteria	k__norank	p__Firmicutes	c__Clostridia	o__Clostridiales	f__Ruminococcaceae	g__Ruminococcaceae_NK4A214_group	10	0	20	0	0	1	0	22	69	110	55	125	0	92	17	0	8	34	0	0	26	0	212	588	0	164	14	39	478	1	2085
d__Bacteria	k__norank	p__Bacteroidetes	c__Bacteroidia	o__Bacteroidales	f__Porphyromonadaceae	g__Porphyromonas	0	0	4	0	0	0	0	0	1	15	1	17	3	0	3	0	0	0	0	0	1	0	0	9	5	0	0	12	0	0	71
d__Bacteria	k__norank	p__Firmicutes	c__Bacilli	o__Lactobacillales	f__Streptococcaceae	g__Streptococcus	2193	90	127	3843	53	20	21	7	4	4	12	9	0	1	12	296	469	1414	37	52	626	554	15	44	34	137	6	175	28	70	10353
d__Bacteria	k__norank	p__Bacteroidetes	c__Bacteroidia	o__Bacteroidales	f__Prevotellaceae	g__Paraprevotella	0	0	21	0	0	0	0	46	0	0	416	0	3	0	29	1	0	3	0	0	13	0	0	93	28	163	20	508	0	386	1730
d__Bacteria	k__norank	p__Firmicutes	c__Clostridia	o__Clostridiales	f__Ruminococcaceae	g__Ruminococcaceae_UCG-003	1	0	35	1	0	144	0	49	138	147	213	184	18	117	78	27	8	68	0	0	8	0	110	647	15	12	9	43	31	0	2103
d__Bacteria	k__norank	p__Firmicutes	c__Clostridia	o__Clostridiales	f__Ruminococcaceae	g__Ruminococcaceae_UCG-013	0	0	0	0	0	7	0	40	14	59	34	40	0	77	2	11	79	6	0	0	48	83	57	36	99	52	48	16	68	0	876
d__Bacteria	k__norank	p__Bacteroidetes	c__Bacteroidia	o__Bacteroidales	f__Prevotellaceae	g__Prevotella_9	13	0	2045	40	0	1	0	23109	2	1	5	0	26004	11807	20392	78	2	3180	0	0	651	0	0	6950	0	0	2590	0	0	478	97348
