# Supplementary material for: Changes of intestinal flora in patients with systemic lupus erythematosus in northeast China
Source: PLoS One. 2019 Mar 14;14(3):e0213063. doi: 10.1371/journal.pone.0213063 (PMC6417672; doi:10.1371/journal.pone.0213063)
Supplement: S7 Table — (XLS) [file pone.0213063.s007.xls]

## Sheet: COG样品丰度表
	SLE	CON	Description
COG0625	14941	1297	glutathione Stransferase
COG1213	812	1850	nucleotidyl transferase
COG1647	957	2002	carboxylesterase (ec 3.1.1.1)
COG2133	8277	598	Dehydrogenase
COG2141	13934	1166	Monooxygenase
COG3121	21840	1790	Chaperone
COG3188	20326	1643	outer membrane usher protein
COG3401	901	2096	fibronectin type III domain protein
COG3539	46206	3447	Fimbrial protein
COG3666	6748	16329	transposase
COG3889	1832	4054	Solute binding protein-like protein
COG4724	1160	3088	endo-beta-n-acetylglucosaminidase
ko02060	192804	74837	Phosphotransferase system (PTS)
ko00600	62793	64196	Sphingolipid metabolism
ko00523	49465	50534	Polyketide sugar unit biosynthesis
ko04142	31985	32426	Lysosome
ko00603	31165	33101	Glycosphingolipid biosynthesis - globo series
ko05133	25482	5573	Pertussis
ko01053	19404	5834	Biosynthesis of siderophore group nonribosomal peptides
ko00524	16144	18594	Butirosin and neomycin biosynthesis
ko04920	15887	18414	Adipocytokine signaling pathway
ko00604	15814	16111	Glycosphingolipid biosynthesis - ganglio series
ko00982	14492	4566	Drug metabolism - cytochrome P450
ko00980	13895	4524	Metabolism of xenobiotics by cytochrome P450
ko05016	10347	3867	Huntington's disease
ko05014	6167	1885	Amyotrophic lateral sclerosis (ALS)
